# Supplementary material for: Clinical characteristics of external bacterial ocular and periocular infections and their antimicrobial treatment patterns among a Ghanaian ophthalmic population
Source: Sci Rep. 2022 Jun 17;12:10264. doi: 10.1038/s41598-022-14461-x (PMC9206014; doi:10.1038/s41598-022-14461-x)
Supplement: Supplementary file 1 — Supplementary Information. [file 41598_2022_14461_MOESM1_ESM.xlsx]

## Sheet: Ocular Microorganisms Study_Dat
SubjectID	Ageyears	Gender	Sexdesignatedatbirth	Ethnicity	Facility	FacilityType	Residence	Religion	Highestlevelofeducation	Occupation	Maritalstatus	SmokingHabits	Alcoholintake	Averagealcoholconsumptiononweeklybasis	Diabetes	Hypertension	Tuberculosis	SystemicLupusErythematosus	SevereAcuteRespiratorySyndromCoronaviruses2	Leprosy	SexuallyTransmittedDiseasesSTDs	Pepticulcer	Others	Others_A	Istheconditionongoining	Areyoucurrentlytakinganymedication	Antibiotics	Antihypertensives	Antidiabetics	Antimalarials	Anticholesterol	Others_B	Classofmedication	Eyesaffected	Eyelidslashes	Conjunctiva	Sclera	Cornea	Lacrimalsac	Otherspleasespecify	Previouseyeinfections	Previoususeofantimicrobials	Previoususageofcontactlenses	Previoususeofspectacles	Previousoculartrauma	Previousocularsurgery	Durationofillness	Previousapplicationofmascara	Previousapplicationofbreastmilk
JEC2	11	Not applicable	Female	Akan	Anglican Eye Clinic Jachie	CHAG	Rural	Protestant	Primary	Student	Not applicable	Not applicable	Not applicable	Not applicable	No	No	No	No	No	No	No	No	No		Not applicable	No	No	No	No	No	No	No		Both eyes or Oculus Uterque	No	Yes	No	No	No		No	No	No	No	No	No	Less than 1 week	No	No
JEC3	36	Woman	Female	Akan	Anglican Eye Clinic Jachie	CHAG	Rural	Protestant	Primary	Trading	Married	Never smoked	I never drink	Not applicable	No	No	No	No	No	No	No	No	No		Not applicable	No	No	No	No	No	No	No		Left eye or Oculus Sinister	Yes	Yes	No	No	No		No	No	No	No	Yes	No	Less than 1 week	No	No
JEC4	2	Not applicable	Female	Akan	Anglican Eye Clinic Jachie	CHAG	Rural	Protestant	Preschool	Student	Not applicable	Not applicable	Not applicable	Not applicable	No	No	No	No	No	No	No	No	No		Not applicable	No	No	No	No	No	No	No		Both eyes or Oculus Uterque	Yes	Yes	No	No	No		No	No	No	No	Yes	No	Less than 1 week	No	No
JEC6	19	Woman	Female	Akan	Anglican Eye Clinic Jachie	CHAG	Rural	Protestant	Secondary	Student	Single	Never smoked	I never drink	Not applicable	No	No	No	No	No	No	No	No	No		Not applicable	No	No	No	No	No	No	No		Both eyes or Oculus Uterque	No	Yes	No	Yes	No		Yes	Yes	No	Yes	No	No	Less than 1 week	No	No
JEC8	30	Woman	Female	Akan	Anglican Eye Clinic Jachie	CHAG	Rural	Protestant	Primary	Hairdresser	Single	Never smoked	I never drink	Not applicable	No	No	No	No	No	No	No	No	No		Not applicable	No	No	No	No	No	No	No		Right eye or Oculus Dexter	No	Yes	No	No	No		No	Yes	No	Yes	No	No	Less than 1 week	No	No
JEC9	1.67	Not applicable	Female	Akan	Anglican Eye Clinic Jachie	CHAG	Rural	Protestant	Not applicable	Not applicable	Not applicable	Not applicable	Not applicable	Not applicable	No	No	No	No	No	No	No	No	No		Not applicable	No	No	No	No	No	No	No		Both eyes or Oculus Uterque	No	Yes	No	No	No		Yes	Yes	No	No	No	No	greater than 4 weeks	No	No
JEC11	1.67	Not applicable	Female	Akan	Anglican Eye Clinic Jachie	CHAG	Urban	Protestant	Not applicable	Not applicable	Not applicable	Not applicable	Not applicable	Not applicable	No	No	No	No	No	No	No	No	No		Not applicable	No	No	No	No	No	No	No		Both eyes or Oculus Uterque	No	Yes	No	No	No		No	No	No	No	No	No	Less than 1 week	No	No
JEC13	27	Woman	Female	Akan	Anglican Eye Clinic Jachie	CHAG	Rural	Catholic	Secondary	Trading	Single	Never smoked	I never drink	Not applicable	No	No	No	No	No	No	No	Yes	No	Stomach ulcer	Yes	No	No	No	No	No	No	No		Both eyes or Oculus Uterque	No	Yes	No	No	No		No	Yes	No	No	No	No	Less than 1 week	No	No
JEC15	13	Not applicable	Female	Northerner	Anglican Eye Clinic Jachie	CHAG	Rural	Muslim	Primary	Student	Not applicable	Not applicable	Not applicable	Not applicable	No	No	No	No	No	No	No	No	No		Not applicable	No	No	No	No	No	No	No		Both eyes or Oculus Uterque	No	Yes	No	No	No		Yes	Yes	No	No	No	No	2- 4 weeks	No	No
JEC16	16	Not applicable	Female	Akan	Anglican Eye Clinic Jachie	CHAG	Rural	Protestant	Primary	Student	Not applicable	Not applicable	Not applicable	Not applicable	No	No	No	No	No	No	No	No	No		Not applicable	No	No	No	No	No	No	No		Left eye or Oculus Sinister	No	Yes	No	No	No		No	Yes	No	No	No	No	Less than 1 week	No	No
JEC17	42	Woman	Female	Akan	Anglican Eye Clinic Jachie	CHAG	Rural	Protestant	Primary	Unemployed	Married	Never smoked	I never drink	Not applicable	No	No	No	No	No	No	No	No	No		Not applicable	Yes	No	No	No	No	No	No		Right eye or Oculus Dexter	No	Yes	No	No	No		Yes	Yes	No	No	Yes	No	Less than 1 week	No	No
JEC18	17	Not applicable	Female	Akan	Anglican Eye Clinic Jachie	CHAG	Rural	Protestant	Secondary	Student	Single	Never smoked	I never drink	Not applicable	No	No	No	No	No	No	No	No	No		Not applicable	No	No	No	No	No	No	No		Both eyes or Oculus Uterque	Yes	Yes	No	No	No		Yes	Yes	No	No	No	No	Less than 1 week	No	No
JEC19	0.08	Not applicable	Female	Akan	Anglican Eye Clinic Jachie	CHAG	Rural	Protestant	Not applicable	Not applicable	Not applicable	Not applicable	Not applicable	Not applicable	No	No	No	No	No	No	No	No	No		Yes	Yes	No	No	No	No	No	Yes	Cough syrup	Both eyes or Oculus Uterque	No	Yes	No	No	No		Yes	Yes	No	No	No	No	2- 4 weeks	Yes	No
JEC21	0.03	Not applicable	Female	Northerner	Anglican Eye Clinic Jachie	CHAG	Rural	Protestant	Not applicable	Not applicable	Not applicable	Not applicable	Not applicable	Not applicable	No	No	No	No	No	No	No	No	No		Not applicable	No	No	No	No	No	No	No		Both eyes or Oculus Uterque	No	Yes	No	No	No		No	No	Yes	No	Yes	No	2- 4 weeks	Yes	Yes
JEC22	4	Not applicable	Female	Akan	Anglican Eye Clinic Jachie	CHAG	Rural	Protestant	Preschool	Student	Not applicable	Not applicable	Not applicable	Not applicable	No	No	No	No	No	No	No	No	No		Not applicable	No	No	No	No	No	No	No		Both eyes or Oculus Uterque	No	Yes	No	No	No		No	Yes	No	No	Yes	No	Less than 1 week	No	Yes
JEC23	9	Not applicable	Female	Akan	Anglican Eye Clinic Jachie	CHAG	Urban	Protestant	Primary	Student	Not applicable	Not applicable	Not applicable	Not applicable	No	No	No	No	No	No	No	No	No		Not applicable	No	No	No	No	No	No	No		Both eyes or Oculus Uterque	No	Yes	No	No	No		Yes	Yes	No	No	No	No	2- 4 weeks	No	No
JEC24	17	Not applicable	Female	Akan	Anglican Eye Clinic Jachie	CHAG	Urban	Protestant	Secondary	Student	Single	Never smoked	I never drink	Not applicable	No	No	No	No	No	No	No	No	No		Not applicable	No	No	No	No	No	No	No		Both eyes or Oculus Uterque	Yes	Yes	No	No	No		Yes	Yes	No	No	No	No	greater than 4 weeks	No	No
JEC27	3	Not applicable	Female	Akan	Anglican Eye Clinic Jachie	CHAG	Rural	Protestant	Preschool	Student	Not applicable	Not applicable	Not applicable	Not applicable	No	No	No	No	No	No	No	No	No		Not applicable	No	No	No	No	No	No	No		Both eyes or Oculus Uterque	Yes	Yes	No	No	No		Yes	No	No	No	No	No	Less than 1 week	No	No
JEC29	0.31	Not applicable	Female	Akan	Anglican Eye Clinic Jachie	CHAG	Rural	Protestant	Not applicable	Not applicable	Not applicable	Not applicable	Not applicable	Not applicable	No	No	No	No	No	No	No	No	No		Not applicable	No	No	No	No	No	No	No		Both eyes or Oculus Uterque	No	Yes	No	No	No		No	Yes	No	No	No	No	Less than 1 week	No	No
JEC30	22	Woman	Female	Akan	Anglican Eye Clinic Jachie	CHAG	Rural	Protestant	Secondary	Trading	Single	Never smoked	I never drink	Not applicable	No	No	No	No	No	No	No	No	No		Not applicable	No	No	No	No	No	No	No		Both eyes or Oculus Uterque	No	Yes	No	No	No		Yes	No	No	No	No	No	Less than 1 week	No	No
JEC31	50	Woman	Female	Akan	Anglican Eye Clinic Jachie	CHAG	Rural	Muslim	Secondary	Trading	Married	Never smoked	I never drink	Not applicable	No	No	No	No	No	No	No	No	No		Not applicable	No	No	No	No	No	No	No		Both eyes or Oculus Uterque	No	Yes	No	No	No		No	No	No	Yes	No	Yes	Less than 1 week	No	No
JEC34	50	Woman	Female	Akan	Anglican Eye Clinic Jachie	CHAG	Rural	Protestant	Primary	Unemployed	Married	Never smoked	I never drink	Not applicable	No	Yes	No	No	No	No	No	No	No		Yes	No	No	No	No	No	No	No		Left eye or Oculus Sinister	No	Yes	No	No	No		No	No	No	No	No	No	Less than 1 week	No	No
A2	6	Not applicable	Female	Akan	Anglican Eye Clinic Jachie	CHAG	Rural	Protestant	Primary	Student	Not applicable	Not applicable	Not applicable	Not applicable	No	No	No	No	No	No	No	Yes	No	Stomach ulcer	Yes	Yes	No	No	No	No	No	No		Both eyes or Oculus Uterque	No	Yes	No	No	No		Yes	No	No	No	No	No	Less than 1 week	No	No
A3	2	Not applicable	Female	Akan	Anglican Eye Clinic Jachie	CHAG	Rural	Protestant	Preschool	Student	Not applicable	Not applicable	Not applicable	Not applicable	No	No	No	No	No	No	No	No	No		Not applicable	No	No	No	No	No	No	No		Both eyes or Oculus Uterque	No	Yes	No	No	No		Yes	Yes	No	No	No	No	Less than 1 week	No	No
A4	0.2	Not applicable	Female	Akan	Anglican Eye Clinic Jachie	CHAG	Rural	Protestant	Not applicable	Not applicable	Not applicable	Not applicable	Not applicable	Not applicable	No	No	No	No	No	No	No	No	No		Not applicable	No	No	No	No	No	No	No		Both eyes or Oculus Uterque	No	Yes	No	No	No		No	Yes	No	No	No	No	Less than 1 week	No	No
A5	26	Woman	Female	Akan	Anglican Eye Clinic Jachie	CHAG	Urban	Atheist	Primary	Beautician	Single	Never smoked	I never drink	Not applicable	No	No	No	No	No	No	No	No	No		Not applicable	No	No	No	No	No	No	No		Left eye or Oculus Sinister	Yes	Yes	No	No	No		No	Yes	No	No	No	No	greater than 4 weeks	Yes	No
P1	34	Woman	Female	Akan	St. Micheals Eye Clinic Pramso	CHAG	Rural	Protestant	Tertiary	Wage or Salary Worker	Single	Never smoked	I drink only on special occasions	1 unit a week	No	No	No	No	No	No	No	No	No		Not applicable	No	No	No	No	No	No	No		Left eye or Oculus Sinister	Yes	Yes	No	No	No		Yes	Yes	No	Yes	No	No	Less than 1 week	No	No
P3	14	Not applicable	Female	Akan	St. Micheals Eye Clinic Pramso	CHAG	Rural	Protestant	Secondary	Student	Not applicable	Not applicable	Not applicable	Not applicable	No	No	No	No	No	No	No	No	No		Not applicable	No	No	No	No	No	No	No		Both eyes or Oculus Uterque	No	Yes	No	No	No		No	No	No	Yes	No	No	2- 4 weeks	No	No
P4	20	Woman	Female	Akan	St. Micheals Eye Clinic Pramso	CHAG	Urban	Protestant	Tertiary	Unemployed	Single	Never smoked	I never drink	Not applicable	No	No	No	No	No	No	No	No	No		Not applicable	No	No	No	No	No	No	No		Both eyes or Oculus Uterque	No	Yes	No	No	No		Yes	No	No	No	No	No	Less than 1 week	Yes	No
P7	44	Woman	Female	Akan	St. Micheals Eye Clinic Pramso	CHAG	Urban	Protestant	Secondary	Trading	Single	Never smoked	I never drink	Not applicable	No	No	No	No	No	No	No	No	No		Not applicable	No	No	No	No	No	No	No		Right eye or Oculus Dexter	Yes	Yes	No	No	No		No	No	No	No	No	No	Less than 1 week	No	No
P12	17	Not applicable	Female	Akan	St. Micheals Eye Clinic Pramso	CHAG	Urban	Protestant	Secondary	Student	Single	Never smoked	I never drink	Not applicable	No	No	No	No	No	No	No	No	No		Not applicable	No	No	No	No	No	No	No		Left eye or Oculus Sinister	No	Yes	No	No	No		No	No	No	No	No	No	Less than 1 week	No	No
P13	61	Woman	Female	Akan	St. Micheals Eye Clinic Pramso	CHAG	Rural	Muslim	Secondary	Farming	Married	Never smoked	I never drink	Not applicable	No	No	No	No	No	No	No	No	No		Not applicable	Yes	Yes	No	No	No	No	No	Antibiotics	Left eye or Oculus Sinister	No	Yes	No	No	No		Yes	No	No	No	No	No	2- 4 weeks	No	No
P14	43	Woman	Female	Akan	St. Micheals Eye Clinic Pramso	CHAG	Urban	Protestant	Secondary	Business person	Divorced	Never smoked	I never drink	Not applicable	No	No	No	No	No	No	No	No	No		Not applicable	No	No	No	No	No	No	No		Right eye or Oculus Dexter	No	Yes	No	No	No		No	No	No	No	No	No	Less than 1 week	No	No
P15	63	Woman	Female	Akan	St. Micheals Eye Clinic Pramso	CHAG	Rural	Protestant	Primary	Business person	Married	Never smoked	I never drink	Not applicable	No	Yes	No	No	No	No	No	No	No		Yes	Yes	No	Yes	No	No	No	No	Antihypertensives	Right eye or Oculus Dexter	No	Yes	No	No	No		No	No	No	No	No	No	Less than 1 week	No	No
P17	33	Woman	Female	Akan	St. Micheals Eye Clinic Pramso	CHAG	Urban	Protestant	Primary	Business person	Married	Never smoked	I never drink	Not applicable	No	No	No	No	No	No	No	No	No		Not applicable	No	No	No	No	No	No	No		Right eye or Oculus Dexter	No	Yes	No	No	No		Yes	Yes	No	No	No	No	2- 4 weeks	No	No
P18	39	Woman	Female	Akan	St. Micheals Eye Clinic Pramso	CHAG	Urban	Protestant	None	Business person	Married	Never smoked	I never drink	Not applicable	Yes	No	Yes	No	No	No	No	No	No		Yes	No	No	No	No	No	No	No		Both eyes or Oculus Uterque	No	Yes	No	No	No		No	No	No	No	No	No	Less than 1 week	No	No
P19	51	Woman	Female	Akan	St. Micheals Eye Clinic Pramso	CHAG	Urban	Catholic	None	Wage or Salary Worker	Separated	Never smoked	I never drink	Not applicable	Yes	Yes	No	No	No	No	No	No	No		Yes	No	No	Yes	Yes	No	No	No	Antihypertensives/Antidiabetics	Left eye or Oculus Sinister	Yes	Yes	No	Yes	No		Yes	Yes	No	No	Yes	Yes	greater than 4 weeks	No	No
B1	3	Not applicable	Female	Akan	Anglican Eye Clinic Jachie	CHAG	Urban	Protestant	Preschool	Student	Not applicable	Not applicable	Not applicable	Not applicable	No	No	No	No	No	No	No	No	No		Yes	Yes	No	No	No	No	No	Yes	Nasal drop	Both eyes or Oculus Uterque	No	Yes	No	No	No		Yes	Yes	No	No	No	No	Less than 1 week	No	No
B6	37	Woman	Female	Akan	Anglican Eye Clinic Jachie	CHAG	Urban	Protestant	Primary	Hairdresser	Divorced	Never smoked	I never drink	Not applicable	No	No	No	No	No	No	No	No	No		Not applicable	No	No	No	No	No	No	No		Left eye or Oculus Sinister	No	Yes	No	No	No		Yes	Yes	No	No	Yes	No	Less than 1 week	Yes	No
B7	61	Woman	Female	Akan	Anglican Eye Clinic Jachie	CHAG	Rural	Protestant	Tertiary	Unemployed	Not applicable	Never smoked	I never drink	Not applicable	Yes	Yes	No	No	No	No	No	Yes	No	Stomach ulcer	Yes	Yes	No	Yes	Yes	No	No	Yes	Antidiabetics, antihypertensives, antiulcer	Both eyes or Oculus Uterque	No	Yes	No	Yes	No		No	No	No	No	Yes	No	Less than 1 week	No	No
B8	5	Not applicable	Female	Akan	Anglican Eye Clinic Jachie	CHAG	Urban	Protestant	Primary	Student	Not applicable	Never smoked	Not applicable	Not applicable	No	No	No	No	No	No	No	Yes	No	Stomach ulcer	Yes	No	No	No	No	No	No	No		Both eyes or Oculus Uterque	No	Yes	No	No	No		Yes	Yes	No	No	No	No	greater than 4 weeks	No	No
J1	60	Woman	Female	Akan	Anglican Eye Clinic Jachie	CHAG	Rural	Protestant		Trading		Never smoked	I never drink	Not applicable	No	No	No	No	No	No	No	No	No		Not applicable	No	No	No	No	No	No	No		Both eyes or Oculus Uterque	No	Yes	No	No	No		No	Yes	No	No	No	No	2- 4 weeks	No	No
J4	19	Woman	Female	Akan	Anglican Eye Clinic Jachie	CHAG	Urban	Protestant	Secondary	Student	Single	Never smoked	I never drink	Not applicable	No	No	No	No	No	No	No	No	No		Not applicable	No	No	No	No	No	No	No		Right eye or Oculus Dexter	Yes	No	No	No	No		Yes	No	No	No	No	No	Less than 1 week	No	No
J5	13	Not applicable	Female	Akan	Anglican Eye Clinic Jachie	CHAG	Rural	Protestant	Primary	Student	Not applicable	Not applicable	Not applicable	Not applicable	No	No	No	No	No	No	No	No	No		Not applicable	No	No	No	No	No	No	No		Both eyes or Oculus Uterque	No	Yes	No	No	No		Yes	Yes	No	No	No	No	Less than 1 week	No	No
X2	25	Woman	Female	Akan	Anglican Eye Clinic Jachie	CHAG	Rural	Protestant	Secondary	Wage or Salary Worker	Married	Never smoked	I never drink	Not applicable	No	No	No	No	No	No	No	No	No		Not applicable	No	No	No	No	No	No	No		Both eyes or Oculus Uterque	Yes	Yes	No	No	No		No	Yes	No	No	No	No	greater than 4 weeks	No	No
X4	0.58	Not applicable	Female	Akan	Anglican Eye Clinic Jachie	CHAG	Rural	Protestant	Not applicable	Not applicable	Not applicable	Not applicable	Not applicable	Not applicable	No	No	No	No	No	No	No	No	No		Not applicable	No	No	No	No	No	No	No		Both eyes or Oculus Uterque	No	Yes	No	No	No		Yes	Yes	No	No	No	No	Less than 1 week	No	No
X6	30	Woman	Female	Akan	Anglican Eye Clinic Jachie	CHAG	Urban	Atheist	Primary	Beautician	Married	Never smoked	I drink only on special occasions	2-5 units a week	No	No	No	No	No	No	No	No	No		Not applicable	Yes	No	No	No	No	No	Yes	Skin medication	Both eyes or Oculus Uterque	No	Yes	No	No	No		No	Yes	No	No	No	No	Less than 1 week	Yes	No
X9	52	Woman	Female	Akan	Anglican Eye Clinic Jachie	CHAG	Urban	Catholic	Primary	Farming	Married	Never smoked	I never drink	Not applicable	No	No	No	No	No	No	No	No	No		Not applicable	No	No	No	No	No	No	No		Both eyes or Oculus Uterque	No	Yes	No	No	No		No	No	No	No	No	No	greater than 4 weeks	No	No
X12	32	Woman	Female	Akan	Anglican Eye Clinic Jachie	CHAG	Rural	Muslim	Primary	Trading	Married	Never smoked	I never drink	Not applicable	No	No	No	No	No	No	No	No	No		Not applicable	No	No	No	No	No	No	No		Both eyes or Oculus Uterque	No	Yes	No	No	No		No	Yes	No	No	No	No	2- 4 weeks	No	No
W1	68	Woman	Female	Akan	Anglican Eye Clinic Jachie	CHAG	Urban	Protestant	Primary	Trading	Married	Never smoked	I never drink	Not applicable	No	No	No	No	No	No	No	No	No		Not applicable	No	No	No	No	No	No	No		Both eyes or Oculus Uterque	No	Yes	No	Yes	No		Yes	Yes	No	No	No	No	Less than 1 week	No	No
W3	40	Woman	Female	Akan	Anglican Eye Clinic Jachie	CHAG	Urban	Protestant	Secondary	Dressmaking	Married	Never smoked	I never drink	Not applicable	Yes	Yes	No	No	No	No	No	No	No		Yes	Yes	No	Yes	Yes	No	No	No	Antihypertensives/Antidiabetics	Both eyes or Oculus Uterque	No	Yes	No	No	No
W5	4	Not applicable	Female	Akan	Anglican Eye Clinic Jachie	CHAG	Rural	Protestant	Preschool	Student	Not applicable	Not applicable	Not applicable	Not applicable	No	No	No	No	No	No	No	No	No		Not applicable	No	No	No	No	No	No	No		Both eyes or Oculus Uterque	No	Yes	No	Yes	No		Yes	Yes	No	Yes	No	No	greater than 4 weeks	No	No
W6	65	Woman	Female	Northerner	Anglican Eye Clinic Jachie	CHAG	Rural	Catholic	None	Unemployed	Widow	Never smoked	I never drink	Not applicable	No	No	No	No	No	No	No	No	No		Not applicable	No	No	No	No	No	No	No		Both eyes or Oculus Uterque	No	Yes	No	No	No		Yes	Yes	No	No	No	No	Less than 1 week	No	No
W7	3	Not applicable	Female	Akan	Anglican Eye Clinic Jachie	CHAG	Urban	Protestant	Preschool	Student	Not applicable	Not applicable	Not applicable	Not applicable	No	No	No	No	No	No	No	No	No		Not applicable	No	No	No	No	No	No	No		Left eye or Oculus Sinister	Yes	No	No	No	No		No	Yes	No	No	No	No	2- 4 weeks	No	No
H3	29	Woman	Female	Akan	Kumasi South Hospital Agogo	Public	Urban	Protestant	Secondary	Wage or Salary Worker	Cohabiting	Never smoked	I never drink	Not applicable	No	No	No	No	No	No	No	No	No		No	No	No	No	No	No	No	No		Both eyes or Oculus Uterque	No	Yes	No	No	No		Yes	Yes	No	No	No	No	2- 4 weeks	No	No
H4	13	Not applicable	Female	Akan	Kumasi South Hospital Agogo	Public	Urban	Protestant	Secondary	Student	Not applicable	Not applicable	Not applicable	Not applicable	No	No	No	No	No	No	No	No	No		No	No	No	No	No	No	No	No		Right eye or Oculus Dexter	No	Yes	No	Yes	No		Yes	Yes	No	No	No	No	greater than 4 weeks	No	No
G1	6	Not applicable	Female	Akan	Kumasi South Hospital Agogo	Public	Rural	Protestant	Primary	Student	Not applicable	Not applicable	Not applicable	Not applicable	No	No	No	No	No	No	No	No	No		Not applicable	No	No	No	No	No	No	No		Both eyes or Oculus Uterque	No	Yes	No	No	No		No	Yes	No	No	No	No	Less than 1 week	No	No
G2	12	Not applicable	Female	Akan	Kumasi South Hospital Agogo	Public	Urban	Protestant	Primary	Student	Not applicable	Not applicable	Not applicable	Not applicable	No	No	No	No	No	No	No	No	No		Not applicable	No	No	No	No	No	No	No		Left eye or Oculus Sinister	No	Yes	No	No	No		Yes	Yes	No	No	No	No	Less than 1 week	No	No
G3	14	Not applicable	Female	Akan	Kumasi South Hospital Agogo	Public	Urban	Protestant	Primary	Student	Not applicable	Not applicable	Not applicable	Not applicable	No	No	No	No	No	No	No	No	No		Not applicable	Yes	No	No	No	Yes	No	No	Antimalarials	Both eyes or Oculus Uterque	No	Yes	No	Yes	No		No	No	No	No	No	No	Less than 1 week	No	No
Z1	3	Not applicable	Female	Akan	Anglican Eye Clinic Jachie	CHAG	Urban	Protestant	Preschool	Student	Not applicable	Not applicable	Not applicable	Not applicable	No	No	No	No	No	No	No	No	No		Not applicable	No	No	No	No	No	No	No		Both eyes or Oculus Uterque	No	Yes	No	Yes	No		No	Yes	No	No	No	No	greater than 4 weeks	No	No
Z2	2.5	Not applicable	Female	Akan	Anglican Eye Clinic Jachie	CHAG	Rural	Protestant	Preschool	Student	Not applicable	Not applicable	Not applicable	Not applicable	No	No	No	No	No	No	No	No	No		Not applicable	No	No	No	No	No	No	No		Both eyes or Oculus Uterque	No	Yes	No	No	No		No	No	No	No	No	No	greater than 4 weeks	No	No
Z4	9	Not applicable	Female	Akan	Anglican Eye Clinic Jachie	CHAG	Urban	Protestant	Primary	Student	Not applicable	Not applicable	Not applicable	Not applicable	No	No	No	No	No	No	No	No	No		Not applicable	Yes	No	No	No	No	No	Yes	Cough syrup	Both eyes or Oculus Uterque	No	Yes	No	No	No		No	No	No	No	No	No	greater than 4 weeks	No	No
Z5	40	Woman	Female	Akan	Anglican Eye Clinic Jachie	CHAG	Rural	Protestant	Tertiary	Wage or Salary Worker	Married	Never smoked	I never drink	Not applicable	No	No	No	No	No	No	No	No	No		Not applicable	No	No	No	No	No	No	No		Both eyes or Oculus Uterque	No	Yes	No	No	No		No	No	No	No	No	No	Less than 1 week	No	No
Z6	22	Woman	Female	Akan	Anglican Eye Clinic Jachie	CHAG	Rural	Protestant	Secondary	Dressmaking	Cohabiting	Never smoked	I never drink	Not applicable	No	No	No	No	No	No	No	No	No		Not applicable	No	No	No	No	No	No	No		Left eye or Oculus Sinister	No	Yes	No	No	No		No	No	No	No	No	No	greater than 4 weeks	Yes	No
JEC1	5	Not applicable	Male	Akan	Anglican Eye Clinic Jachie	CHAG	Rural	Protestant	Primary	Student	Not applicable	Not applicable	Not applicable	Not applicable	No	No	No	No	No	No	No	No	No		Not applicable	No	No	No	No	No	No	No		Left eye or Oculus Sinister	No	No	No	Yes	No		No	No	No	No	Yes	No	Less than 1 week	No	No
JEC5	17	Not applicable	Male	Akan	Anglican Eye Clinic Jachie	CHAG	Rural	Protestant	Secondary	Student	Not applicable	Never smoked	I never drink	Not applicable	No	No	No	No	No	No	No	No	No		Not applicable	Yes	Yes	No	No	No	No	No	Antibiotic	Both eyes or Oculus Uterque	No	Yes	No	Yes	No		Yes	Yes	No	No	No	No	2- 4 weeks	No	No
JEC7	20	Man	Male	Akan	Anglican Eye Clinic Jachie	CHAG	Rural	Protestant	Secondary	Welding	Single	Never smoked	I never drink	Not applicable	No	No	No	No	No	No	No	No	No		Not applicable	No	No	No	No	No	No	No		Both eyes or Oculus Uterque	No	No	No	No	No		Yes	Yes	No	No	Yes	No	Less than 1 week	No	No
JEC10	71	Man	Male	Akan	Anglican Eye Clinic Jachie	CHAG	Rural	Protestant	Secondary	Unemployed	Married	Current smoker	I drink once or twice a week	2-5 units a week	No	Yes	No	No	No	No	No	No	No		Yes	Yes	No	Yes	No	No	Yes	No	Antihypertensives, anticholesterol	Right eye or Oculus Dexter	No	Yes	No	No	No		No	No	No	No	Yes	No	2- 4 weeks	No	No
JEC12	11	Not applicable	Male	Akan	Anglican Eye Clinic Jachie	CHAG	Rural	Protestant	Primary	Student	Not applicable	Not applicable	Not applicable	Not applicable	No	No	No	No	No	No	No	No	No		Not applicable	No	No	No	No	No	No	No		Right eye or Oculus Dexter	Yes	Yes	No	No	No		No	No	No	No	Yes	No	Less than 1 week	No	No
JEC14	0.08	Not applicable	Male	Akan	Anglican Eye Clinic Jachie	CHAG	Rural	Protestant	Not applicable	Not applicable	Not applicable	Not applicable	Not applicable	Not applicable	No	No	No	No	No	No	No	No	No		Not applicable	No	No	No	No	No	No	No		Both eyes or Oculus Uterque	No	Yes	No	No	No		No	Yes	No	No	No	No	Less than 1 week	No	No
JEC20	4	Not applicable	Male	Akan	Anglican Eye Clinic Jachie	CHAG	Rural	Protestant	Preschool	Student	Not applicable	Not applicable	Not applicable	Not applicable	No	No	No	No	No	No	No	No	No		Not applicable	No	No	No	No	No	No	No		Both eyes or Oculus Uterque	No	Yes	No	Yes	No		No	No	No	Yes	Yes	No	Less than 1 week	No	No
JEC25	12	Not applicable	Male	Akan	Anglican Eye Clinic Jachie	CHAG	Urban	Protestant	Primary	Student	Not applicable	Not applicable	Not applicable	Not applicable	No	No	No	No	No	No	No	No	No		Not applicable	No	No	No	No	No	No	No		Left eye or Oculus Sinister	Yes	Yes	No	No	No		Yes	No	No	No	No	No	Less than 1 week	No	No
JEC26	29	Man	Male	Akan	Anglican Eye Clinic Jachie	CHAG	Rural	Protestant	Primary	Trading	Single	Never smoked	I never drink	Not applicable	No	No	No	No	No	No	No	No	Yes	Sickle cell disease	Yes	No	No	No	No	No	No	No		Right eye or Oculus Dexter	Yes	Yes	No	No	No		Yes	No	No	No	No	No	Less than 1 week	No	No
JEC28	20	Woman	Male	Akan	Anglican Eye Clinic Jachie	CHAG	Urban	Protestant	Tertiary	Student	Single	Never smoked	I never drink	Not applicable	No	No	No	No	No	No	No	No	No		Not applicable	Yes	No	No	No	No	No	Yes	Herbal medicine	Both eyes or Oculus Uterque	No	Yes	No	No	No		Yes	Yes	No	No	No	No	greater than 4 weeks	No	No
JEC32	29	Man	Male	Northerner	Anglican Eye Clinic Jachie	CHAG	Urban	Catholic	Primary	Construction Worker	Married	Never smoked	I never drink	Not applicable	No	No	No	No	No	No	No	No	No		Not applicable	No	No	No	No	No	No	No		Both eyes or Oculus Uterque	Yes	Yes	No	No	No		No	Yes	No	No	No	No	2- 4 weeks	No	No
JEC33	16	Not applicable	Male	Akan	Anglican Eye Clinic Jachie	CHAG	Rural	Protestant	Secondary	Student	Not applicable	Never smoked	I never drink	Not applicable	No	No	No	No	No	No	No	No	No		Not applicable	No	No	No	No	No	No	No		Both eyes or Oculus Uterque	Yes	Yes	No	No	No		Yes	No	No	No	No	No	Less than 1 week	No	No
A1	0.02	Not applicable	Male	Akan	Anglican Eye Clinic Jachie	CHAG	Rural	Protestant	Not applicable	Not applicable	Not applicable	Not applicable	Not applicable	Not applicable	No	No	No	No	No	No	No	No	No		Not applicable	No	No	No	No	No	No	No		Both eyes or Oculus Uterque	No	Yes	No	No	No		No	Yes	No	No	No	No	Less than 1 week	No	No
P2	48	Man	Male	Akan	St. Micheals Eye Clinic Pramso	CHAG	Urban	Protestant	Secondary	Transport Business	Married	Never smoked	I drink only on special occasions	1 unit a week	No	No	No	No	No	No	Yes	Yes	No	HIV/AIDS	Yes	Yes	No	No	No	No	No	Yes	Anti-retrovirals	Right eye or Oculus Dexter	No	Yes	No	No	No		Yes	No	No	No	No	No	greater than 4 weeks	No	No
P5	18	Man	Male	Akan	St. Micheals Eye Clinic Pramso	CHAG	Urban	Protestant	Secondary	Student	Single	Never smoked	I never drink	Not applicable	No	No	No	No	No	No	No	No	No		Not applicable	No	No	No	No	No	No	No		Both eyes or Oculus Uterque	Yes	Yes	No	Yes	No		Yes	Yes	No	No	No	No	Less than 1 week	No	No
P6	56	Man	Male	Akan	St. Micheals Eye Clinic Pramso	CHAG	Urban	Catholic	Secondary	Business person	Widow	Past smoker	I drink only on special occasions	2-5 units a week	No	No	No	No	No	No	No	No	No		Yes	Yes	No	No	No	No	No	Yes	Anti-glaucoma	Right eye or Oculus Dexter	No	Yes	No	No	No		No	No	No	No	No	Yes	2- 4 weeks	No	No
P8	26	Man	Male	Akan	St. Micheals Eye Clinic Pramso	CHAG	Rural	Catholic	Tertiary	Business person	Cohabiting	Never smoked	I drink only on special occasions	1 unit a week	No	No	No	No	No	No	No	No	No		Not applicable	Yes	Yes	No	No	No	No	No	Antibiotics	Left eye or Oculus Sinister	Yes	Yes	No	Yes	No		Yes	No	No	No	Yes	No	Less than 1 week	No	No
P9	48	Man	Male	Akan	St. Micheals Eye Clinic Pramso	CHAG	Rural	Protestant	Secondary	Transport Business	Married	Never smoked	I drink once or twice a week	2-5 units a week	No	No	No	No	No	No	No	No	No		Not applicable	No	No	No	No	No	No	No		Both eyes or Oculus Uterque	No	Yes	No	No	No		Yes	No	No	No	No	No	Less than 1 week	No	No
P10	31	Man	Male	Akan	St. Micheals Eye Clinic Pramso	CHAG	Urban	Protestant	Tertiary	Wage or Salary Worker	Single	Never smoked	I never drink	Not applicable	No	No	No	No	No	No	No	No	No		Not applicable	No	No	No	No	No	No	No		Right eye or Oculus Dexter	Yes	Yes	No	No	No		Yes	Yes	No	Yes	No	No	2- 4 weeks	No	No
P11	32	Man	Male	Akan	St. Micheals Eye Clinic Pramso	CHAG	Urban	Protestant	Secondary	Construction Worker	Cohabiting	Past smoker	I never drink	Not applicable	No	No	No	No	No	No	No	No	No		Not applicable	Yes	Yes	No	No	No	No	Yes	Antibiotics/Antiinflammatory/Vitamin supplements	Right eye or Oculus Dexter	Yes	Yes	No	Yes	No		No	No	No	No	Yes	No	Less than 1 week	No	No
P16	30	Man	Male	Akan	St. Micheals Eye Clinic Pramso	CHAG	Urban	Catholic	Tertiary	Wage or Salary Worker	Single	Never smoked	I drink only on special occasions	1 unit a week	No	No	No	No	No	No	No	No	No		Not applicable	No	No	No	No	No	No	No		Left eye or Oculus Sinister	No	Yes	No	Yes	No		No	No	No	No	Yes	No	Less than 1 week	No	No
B2	1	Not applicable	Male	Akan	Anglican Eye Clinic Jachie	CHAG	Rural	Protestant	Not applicable	Not applicable	Not applicable	Not applicable	Not applicable	Not applicable	No	No	No	No	No	No	No	No	No		Not applicable	No	No	No	No	No	No	No		Both eyes or Oculus Uterque	No	Yes	No	No	No		No	No	No	No	Yes	No	Less than 1 week	No	No
B3	5	Not applicable	Male	Akan	Anglican Eye Clinic Jachie	CHAG	Urban	Protestant	Primary	Student	Not applicable	Not applicable	Not applicable	Not applicable	No	No	No	No	No	No	No	No	No		Yes	No	No	No	No	No	No	No		Both eyes or Oculus Uterque	No	Yes	No	No	No		No	No	No	No	No	No	Less than 1 week	No	No
B4	10	Not applicable	Male	Akan	Anglican Eye Clinic Jachie	CHAG	Rural	Protestant	Primary	Student	Not applicable	Not applicable	Not applicable	Not applicable	No	No	No	No	No	No	No	No	No		Not applicable	No	No	No	No	No	No	No		Both eyes or Oculus Uterque	Yes	Yes	No	No	No		Yes	Yes	No	No	Yes	No	greater than 4 weeks	No	No
B5	27	Man	Male	Akan	Anglican Eye Clinic Jachie	CHAG	Rural	Catholic	Primary	Welding	Single	Never smoked	I never drink	Not applicable	No	No	No	No	No	No	No	No	No		Not applicable	No	No	No	No	No	No	No		Left eye or Oculus Sinister	No	No	No	Yes	No		No	Yes	No	No	Yes	No	Less than 1 week	No	No
J2	19	Man	Male	Akan	Anglican Eye Clinic Jachie	CHAG	Rural	Protestant	Secondary	Student	Single	Never smoked	I never drink	Not applicable	No	No	No	No	No	No	No	No	No		Not applicable	No	No	No	No	No	No	No		Both eyes or Oculus Uterque	No	Yes	No	No	No		No	No	No	No	No	No	Less than 1 week	No	No
J3	3	Not applicable	Male	Akan	Anglican Eye Clinic Jachie	CHAG	Urban	Protestant	Preschool	Student	Not applicable	Not applicable	Not applicable	Not applicable	No	No	No	No	No	No	No	No	No		Not applicable	No	No	No	No	No	No	No		Both eyes or Oculus Uterque	No	Yes	No	No	No		Yes	Yes	No	No	No	No	2- 4 weeks	No	No
X1	43	Man	Male	Northerner	Anglican Eye Clinic Jachie	CHAG	Rural	Catholic	Primary	Transport Business	Married	Never smoked	I drink only on special occasions	1 unit a week	No	No	No	No	No	No	No	No	No		Not applicable	No	No	No	No	No	No	No		Right eye or Oculus Dexter	No	Yes	No	No	No		No	Yes	No	No	No	No	Less than 1 week	No	No
X3	17	Not applicable	Male	Northerner	Anglican Eye Clinic Jachie	CHAG	Rural	Protestant	Secondary	Student	Single	Never smoked	I never drink	Not applicable	No	No	No	No	No	No	No	No	No		No	No	No	No	No	No	No	No		Both eyes or Oculus Uterque	No	Yes	No	Yes	No		Yes	Yes	No	No	Yes	No	greater than 4 weeks	No	No
X5	0.5	Not applicable	Male	Akan	Anglican Eye Clinic Jachie	CHAG	Urban	Catholic	Not applicable	Not applicable	Not applicable	Not applicable	Not applicable	Not applicable	No	No	No	No	No	No	No	No	Yes	Glucose-6-phosphate dehydrogenase (G6PD)	Yes	No	No	No	No	No	No	No		Both eyes or Oculus Uterque	No	Yes	No	No	No		Yes	Yes	No	No	No	No	2- 4 weeks	No	Yes
X7	50	Man	Male	Akan	Anglican Eye Clinic Jachie	CHAG	Rural	Protestant	Primary	Farming	Married	Never smoked	I never drink	Not applicable	No	No	No	No	No	No	No	No	No		Not applicable	No	No	No	No	No	No	No		Right eye or Oculus Dexter	No	Yes	No	No	No		Yes	Yes	No	No	Yes	No	2- 4 weeks	No	No
X8	8	Not applicable	Male	Akan	Anglican Eye Clinic Jachie	CHAG	Rural	Catholic	Primary	Student	Not applicable	Not applicable	Not applicable	Not applicable	No	No	No	No	No	No	No	No	No		Not applicable	No	No	No	No	No	No	No		Both eyes or Oculus Uterque	No	Yes	No	Yes	No		No	No	No	No	No	No	2- 4 weeks	No	No
X10	40	Man	Male	Akan	Anglican Eye Clinic Jachie	CHAG	Urban	Protestant	Tertiary	Wage or Salary Worker	Married	Never smoked	I never drink	Not applicable	No	No	No	No	No	No	No	No	Yes	Autoimmune conditions	Not applicable	No	No	No	No	No	No	No		Both eyes or Oculus Uterque	No	Yes	No	Yes	No		Yes	Yes	No	Yes	No	No	Less than 1 week	No	No
X11	16	Not applicable	Male	Akan	Anglican Eye Clinic Jachie	CHAG	Rural	Protestant	Secondary	Student	Not applicable	Not applicable	I never drink	Not applicable	No	No	No	No	No	No	No	No	No		Not applicable	No	No	No	No	No	No	No		Left eye or Oculus Sinister	No	No	No	No	No		No	No	No	No	No	No	Less than 1 week	No	No
X13	40	Man	Male	Akan	Anglican Eye Clinic Jachie	CHAG	Rural	Protestant	Primary	Construction Worker	Married	Never smoked	I drink only on special occasions	1 unit a week	No	No	No	No	No	No	No	No	No		Not applicable	No	No	No	No	No	No	No		Both eyes or Oculus Uterque	No	Yes	No	No	No		Yes	Yes	No	No	No	No	Less than 1 week	No	No
K1	8	Not applicable	Male	Akan	Anglican Eye Clinic Jachie	CHAG	Rural	Protestant	Primary	Student	Not applicable	Not applicable	Not applicable	Not applicable	No	No	No	No	No	No	No	No	No		Not applicable	No	No	No	No	No	No	No		Both eyes or Oculus Uterque	No	Yes	No	Yes	No		Yes	Yes	No	No	Yes	No	greater than 4 weeks	No	No
K2	3.5	Not applicable	Male	Akan	Anglican Eye Clinic Jachie	CHAG	Urban	Protestant	Preschool	Student	Not applicable	Not applicable	Not applicable	Not applicable	No	No	No	No	No	No	No	No	No		Not applicable	No	No	No	No	No	No	No		Both eyes or Oculus Uterque	No	Yes	No	No	No		No	No	No	No	No	No	Less than 1 week	No	No
K3	18	Man	Male	Northerner	Anglican Eye Clinic Jachie	CHAG	Rural	Catholic	Secondary	Student	Single	Never smoked	I never drink	Not applicable	No	No	No	No	No	No	No	No	No		Not applicable	No	No	No	No	No	No	No		Both eyes or Oculus Uterque	No	Yes	No	No	No		No	No	No	No	No	No	Less than 1 week	No	No
K4	64	Woman	Male	Akan	Anglican Eye Clinic Jachie	CHAG	Urban	Protestant	None	Farming	Divorced	Never smoked	I never drink	Not applicable	Yes	No	No	No	No	No	No	No	No		Yes	Yes	No	No	Yes	No	No	No	Antidiabetics	Both eyes or Oculus Uterque	No	Yes	No	No	No		No	Yes	No	Yes	No	No	Less than 1 week	No	No
K5	0.67	Not applicable	Male	Akan	Anglican Eye Clinic Jachie	CHAG	Rural	Protestant	Not applicable	Not applicable	Not applicable	Not applicable	Not applicable	Not applicable	No	No	No	No	No	No	No	No	No		Not applicable	No	No	No	No	No	No	No		Both eyes or Oculus Uterque	No	Yes	No	No	No		No	No	No	No	No	No	Less than 1 week	No	No
K6	16	Not applicable	Male	Akan	Anglican Eye Clinic Jachie	CHAG	Rural	Protestant	Secondary	Student	Not applicable	Not applicable	I never drink	Not applicable	No	No	No	No	No	No	No	No	No		Not applicable	No	No	No	No	No	No	No		Right eye or Oculus Dexter	No	Yes	No	Yes	No		No	Yes	No	No	Yes	No	Less than 1 week	No	No
K7	25	Woman	Male	Northerner	Anglican Eye Clinic Jachie	CHAG	Urban	Muslim	Secondary	Hairdresser	Single	Never smoked	I never drink	Not applicable	No	No	No	No	No	No	No	No	No		Not applicable	No	No	No	No	No	No	No		Both eyes or Oculus Uterque	No	Yes	No	No	No		No	Yes	No	No	No	No	greater than 4 weeks	No	No
K8	73	Man	Male	Akan	Anglican Eye Clinic Jachie	CHAG	Urban	Protestant	Primary	Farming	Married	Never smoked	I drink only on special occasions	1 unit a week	No	Yes	No	No	No	No	No	No	No		Yes	Yes	No	Yes	No	No	No	No	Antihypertensives	Both eyes or Oculus Uterque	No	Yes	No	No	No		No	Yes	No	Yes	No	No	Less than 1 week	No	No
W2	1.58	Not applicable	Male	Akan	Anglican Eye Clinic Jachie	CHAG	Rural	Catholic	Preschool	Student	Not applicable	Not applicable	Not applicable	Not applicable	No	No	No	No	No	No	No	No	No		Not applicable	No	No	No	No	No	No	No		Both eyes or Oculus Uterque	No	Yes	No	No	No		Yes	Yes	No	No	No	No	greater than 4 weeks	No	No
W4	5	Not applicable	Male	Akan	Anglican Eye Clinic Jachie	CHAG	Urban	Catholic	None	Not applicable	Not applicable	Not applicable	Not applicable	Not applicable	No	No	No	No	No	No	No	No	No		Not applicable	No	No	No	No	No	No	No		Both eyes or Oculus Uterque	No	Yes	No	No	No		No	No	No	No	No	No	Less than 1 week	No	No
H1	7	Not applicable	Male	Akan	Kumasi South Hospital Agogo	Public	Urban	Protestant	Primary	Student	Not applicable	Not applicable	Not applicable	Not applicable	No	No	No	No	No	No	No	No	No		Not applicable	No	No	No	No	No	No	No		Left eye or Oculus Sinister	No	Yes	No	No	No		Yes	Yes	No	No	No	No	Less than 1 week	No	No
H2	1.67	Not applicable	Male	Akan	Kumasi South Hospital Agogo	Public	Urban	Protestant	Preschool	Student	Not applicable	Not applicable	Not applicable	Not applicable	No	No	No	No	No	No	No	No	No		Not applicable	No	No	No	No	No	No	No		Both eyes or Oculus Uterque	No	Yes	No	No	No		Yes	Yes	No	No	No	No	Less than 1 week	No	No
Z3	3	Not applicable	Male	Akan	Anglican Eye Clinic Jachie	CHAG	Rural	Protestant	Preschool	Student	Not applicable	Not applicable	Not applicable	Not applicable	No	No	No	No	No	No	No	No	No		Not applicable	No	No	No	No	No	No	No		Both eyes or Oculus Uterque	No	Yes	No	No	No		No	No	No	No	No	No	Less than 1 week	No	No
Z7	1	Not applicable	Male	Akan	Anglican Eye Clinic Jachie	CHAG	Rural	Protestant	Not applicable	Not applicable	Not applicable	Not applicable	Not applicable	Not applicable	No	No	No	No	No	No	No	No	No		Not applicable	No	No	No	No	No	No	No		Both eyes or Oculus Uterque	Yes	Yes	No	No	No		No	No	No	No	No	No	Less than 1 week	No	No
Z8	18	Man	Male	Akan	Anglican Eye Clinic Jachie	CHAG	Rural	Protestant	Secondary	Trading	Single	Never smoked	I never drink	Not applicable	No	No	No	No	No	No	No	No	No		Not applicable	No	No	No	No	No	No	No		Right eye or Oculus Dexter	No	Yes	No	No	No		No	Yes	No	No	No	No	2- 4 weeks	No	No
[truncated: 133 more columns]
